# Supplementary material for: A Wheat TaTOE1-B1 Transcript TaTOE1-B1-3 Can Delay the Flowering Time of Transgenic Arabidopsis
Source: Int J Mol Sci. 2021 Nov 23;22(23):12645. doi: 10.3390/ijms222312645 (PMC8657464; doi:10.3390/ijms222312645)
Supplement: Supplementary file 1 [file ijms-22-12645-s001.zip]

Archive with 1 entries (1 files):
- ijms-1448711-supplementary.pdf
